# Supplementary material for: Crystalline Biomimetic Calcium Phosphate Coating on Mini-Pin Implants to Accelerate Osseointegration and Extend Drug Release Duration for an Orthodontic Application
Source: Nanomaterials (Basel). 2022 Jul 16;12(14):2439. doi: 10.3390/nano12142439 (PMC9324071; doi:10.3390/nano12142439)
Supplement: Supplementary file 1 [file nanomaterials-12-02439-s001.zip]

Archive with 1 entries (1 files):
- nanomaterials-1774784-supplementary.pdf
